# Supplementary material for: Live-cell imaging of human liver fibrosis using hepatic micro-organoids
Source: JCI Insight. 2024 Dec 10;10(2):e187099. doi: 10.1172/jci.insight.187099 (PMC11790020; doi:10.1172/jci.insight.187099)
Supplement: Supporting data values [file jciinsight-10-187099-s080.xlsx]

## Sheet: Figure 1H
Condition	Marker	Normalized	FC
NC	Clover	0.106511	1.2314
TGFB	Clover	0.200945	1.88662
PDGFB	Clover	0.158125	1.48459
NC	Clover	0.0703205	0.812992
TGFB	Clover	0.17469	2.4842
PDGFB	Clover	0.0940966	1.33811
NC	Clover	0.0826566	0.955612
TGFB	Clover	0.259505	3.13956
PDGFB	Clover	0.209358	2.53286
NC	Clover	0.203402	1.01174
TGFB	Clover	0.359333	1.76662
PDGFB	Clover	0.260416	1.2803
NC	Clover	0.19868	0.988256
TGFB	Clover	0.43173	2.173
PDGFB	Clover	0.371314	1.86891

## Sheet: Figure 1I
All fiber
NC	TGFB	PDGFB
2.33337	6.69793	8.29007
2.64568	6.2503	4.81864
2.63516	2.47221	10.9962
4.06546	6.45612	7.14826
0.963415	3.22598	11.0929
Thick fiber
NC	TGFB	PDGFB
0.985615	3.12086	3.7442
1.10958	2.88624	1.64576
1.55052	1.837	4.61238
1.11508	2.71045	2.90334
0.373964	1.51519	4.2849

## Sheet: Figure 2D
iPSC	0.0075665
iPSC	0.01307
iPSC	0.057098
HB	0.0813134
HB	0.117637
HB	0.101126
HO NC	0.146255
HO NC	0.122039
HO NC	0.200189
HO T	0.342179
HO T	0.227707
HO P	0.225505
HO P	0.239814
iPSC	0.0064658
iPSC	0.01307
iPSC	0.0581987
HB	0.0934211
HB	0.124241
HB	0.102227
HO NC	0.160564
HO NC	0.140751
HO NC	0.213397
HO T	0.347683
HO T	0.245318
HO P	0.225505
HO P	0.226606
iPSC	0.0064658
iPSC	0.01307
iPSC	0.057098
HB	0.0879176
HB	0.122039
HB	0.101126
HO NC	0.147355
HO NC	0.125341
HO NC	0.192484
HO T	0.310259
HO T	0.221102
HO P	0.182578
HO P	0.171571
iPSC	0.0042644
iPSC	0.0075665
iPSC	0.0438896
HB	0.0670043
HB	0.104428
HB	0.0857162
HO NC	0.127543
HO NC	0.100025
HO NC	0.158362
HO T	0.258526
HO T	0.177074
iPSC	0.0042644
iPSC	0.0086672
iPSC	0.0438896
HB	0.0670043
HB	0.102227
HB	0.0846155
HO NC	0.127543
HO NC	0.0989246
HO NC	0.156161
HO T	0.257425
HO T	0.175974

## Sheet: Figure 2F
	filename	IntDen	Group	Time
3	220715YG COL1A1-HOT-2C-PLATE2_A03_w2.TIF	238286	TGFB+SB	Day 18
4	220715YG COL1A1-HOT-2C-PLATE2_A04_w2.TIF	57945	TGFB+A83	Day 18
12	220715YG COL1A1-HOT-2C-PLATE2_A12_w2.TIF	553618	NC	Day 18
15	220715YG COL1A1-HOT-2C-PLATE2_B03_w2.TIF	99125	TGFB+SB	Day 18
16	220715YG COL1A1-HOT-2C-PLATE2_B04_w2.TIF	46525	TGFB+A83	Day 18
24	220715YG COL1A1-HOT-2C-PLATE2_B12_w2.TIF	162929	NC	Day 18
27	220715YG COL1A1-HOT-2C-PLATE2_C03_w2.TIF	135359	TGFB+SB	Day 18
28	220715YG COL1A1-HOT-2C-PLATE2_C04_w2.TIF	83821	TGFB+A83	Day 18
36	220715YG COL1A1-HOT-2C-PLATE2_C12_w2.TIF	116385	NC	Day 18
39	220715YG COL1A1-HOT-2C-PLATE2_D03_w2.TIF	141848	TGFB+SB	Day 18
40	220715YG COL1A1-HOT-2C-PLATE2_D04_w2.TIF	159335	TGFB+A83	Day 18
48	220715YG COL1A1-HOT-2C-PLATE2_D12_w2.TIF	279705	NC	Day 18
51	220715YG COL1A1-HOT-2C-PLATE2_E03_w2.TIF	147880	TGFB+SB	Day 18
52	220715YG COL1A1-HOT-2C-PLATE2_E04_w2.TIF	59149	TGFB+A83	Day 18
60	220715YG COL1A1-HOT-2C-PLATE2_E12_w2.TIF	236155	NC	Day 18
63	220715YG COL1A1-HOT-2C-PLATE2_F03_w2.TIF	120599	TGFB+SB	Day 18
64	220715YG COL1A1-HOT-2C-PLATE2_F04_w2.TIF	34422	TGFB+A83	Day 18
72	220715YG COL1A1-HOT-2C-PLATE2_F12_w2.TIF	434197	NC	Day 18
75	220715YG COL1A1-HOT-2C-PLATE2_G03_w2.TIF	116281	TGFB+SB	Day 18
76	220715YG COL1A1-HOT-2C-PLATE2_G04_w2.TIF	68594	TGFB+A83	Day 18
84	220715YG COL1A1-HOT-2C-PLATE2_G12_w2.TIF	222547	NC	Day 18
87	220715YG COL1A1-HOT-2C-PLATE2_H03_w2.TIF	8166	TGFB+SB	Day 18
88	220715YG COL1A1-HOT-2C-PLATE2_H04_w2.TIF	32677	TGFB+A83	Day 18
96	220715YG COL1A1-HOT-2C-PLATE2_H12_w2.TIF	114500	NC	Day 18
104	220718YG COL1A1-HOT-1A--day12p1_A08_w2.TIF	18141141	TGFB	Day 21
116	220718YG COL1A1-HOT-1A--day12p1_B08_w2.TIF	8991578	TGFB	Day 21
128	220718YG COL1A1-HOT-1A--day12p1_C08_w2.TIF	4684157	TGFB	Day 21
140	220718YG COL1A1-HOT-1A--day12p1_D08_w2.TIF	10912733	TGFB	Day 21
152	220718YG COL1A1-HOT-1A--day12p1_E08_w2.TIF	12160697	TGFB	Day 21
164	220718YG COL1A1-HOT-1A--day12p1_F08_w2.TIF	5142253	TGFB	Day 21
176	220718YG COL1A1-HOT-1A--day12p1_G08_w2.TIF	5653774	TGFB	Day 21
188	220718YG COL1A1-HOT-1A--day12p1_H08_w2.TIF	9359500	TGFB	Day 21
195	220718YG COL1A1-HOT-1A--day24p2_A03_w2.TIF	531834	TGFB+SB	Day 21
196	220718YG COL1A1-HOT-1A--day24p2_A04_w2.TIF	266984	TGFB+A83	Day 21
204	220718YG COL1A1-HOT-1A--day24p2_A12_w2.TIF	2967244	NC	Day 21
207	220718YG COL1A1-HOT-1A--day24p2_B03_w2.TIF	328827	TGFB+SB	Day 21
208	220718YG COL1A1-HOT-1A--day24p2_B04_w2.TIF	205455	TGFB+A83	Day 21
216	220718YG COL1A1-HOT-1A--day24p2_B12_w2.TIF	977526	NC	Day 21
219	220718YG COL1A1-HOT-1A--day24p2_C03_w2.TIF	401092	TGFB+SB	Day 21
220	220718YG COL1A1-HOT-1A--day24p2_C04_w2.TIF	319994	TGFB+A83	Day 21
228	220718YG COL1A1-HOT-1A--day24p2_C12_w2.TIF	1111520	NC	Day 21
231	220718YG COL1A1-HOT-1A--day24p2_D03_w2.TIF	572191	TGFB+SB	Day 21
232	220718YG COL1A1-HOT-1A--day24p2_D04_w2.TIF	341568	TGFB+A83	Day 21
240	220718YG COL1A1-HOT-1A--day24p2_D12_w2.TIF	264503	NC	Day 21
243	220718YG COL1A1-HOT-1A--day24p2_E03_w2.TIF	417642	TGFB+SB	Day 21
244	220718YG COL1A1-HOT-1A--day24p2_E04_w2.TIF	289008	TGFB+A83	Day 21
252	220718YG COL1A1-HOT-1A--day24p2_E12_w2.TIF	1314603	NC	Day 21
255	220718YG COL1A1-HOT-1A--day24p2_F03_w2.TIF	370155	TGFB+SB	Day 21
256	220718YG COL1A1-HOT-1A--day24p2_F04_w2.TIF	204877	TGFB+A83	Day 21
264	220718YG COL1A1-HOT-1A--day24p2_F12_w2.TIF	1976563	NC	Day 21
267	220718YG COL1A1-HOT-1A--day24p2_G03_w2.TIF	200090	TGFB+SB	Day 21
268	220718YG COL1A1-HOT-1A--day24p2_G04_w2.TIF	113453	TGFB+A83	Day 21
276	220718YG COL1A1-HOT-1A--day24p2_G12_w2.TIF	541254	NC	Day 21
279	220718YG COL1A1-HOT-1A--day24p2_H03_w2.TIF	210640	TGFB+SB	Day 21
280	220718YG COL1A1-HOT-1A--day24p2_H04_w2.TIF	69091	TGFB+A83	Day 21
288	220718YG COL1A1-HOT-1A--day24p2_H12_w2.TIF	499818	NC	Day 21
296	220721YG COL1A1-HOT-1A-p1-day15_A08_w2.TIF	7071918	TGFB	Day 24
308	220721YG COL1A1-HOT-1A-p1-day15_B08_w2.TIF	2820465	TGFB	Day 24
320	220721YG COL1A1-HOT-1A-p1-day15_C08_w2.TIF	1343989	TGFB	Day 24
332	220721YG COL1A1-HOT-1A-p1-day15_D08_w2.TIF	3036570	TGFB	Day 24
344	220721YG COL1A1-HOT-1A-p1-day15_E08_w2.TIF	3346353	TGFB	Day 24
356	220721YG COL1A1-HOT-1A-p1-day15_F08_w2.TIF	3582490	TGFB	Day 24
368	220721YG COL1A1-HOT-1A-p1-day15_G08_w2.TIF	2064528	TGFB	Day 24
380	220721YG COL1A1-HOT-1A-p1-day15_H08_w2.TIF	5115480	TGFB	Day 24
387	220721YG COL1A1-HOT-1A-p2-day15_A03_w2.TIF	284507	TGFB+SB	Day 24
388	220721YG COL1A1-HOT-1A-p2-day15_A04_w2.TIF	17509	TGFB+A83	Day 24
396	220721YG COL1A1-HOT-1A-p2-day15_A12_w2.TIF	2680822	NC	Day 24
399	220721YG COL1A1-HOT-1A-p2-day15_B03_w2.TIF	158536	TGFB+SB	Day 24
400	220721YG COL1A1-HOT-1A-p2-day15_B04_w2.TIF	23223	TGFB+A83	Day 24
408	220721YG COL1A1-HOT-1A-p2-day15_B12_w2.TIF	935586	NC	Day 24
411	220721YG COL1A1-HOT-1A-p2-day15_C03_w2.TIF	157701	TGFB+SB	Day 24
412	220721YG COL1A1-HOT-1A-p2-day15_C04_w2.TIF	38246	TGFB+A83	Day 24
420	220721YG COL1A1-HOT-1A-p2-day15_C12_w2.TIF	905467	NC	Day 24
423	220721YG COL1A1-HOT-1A-p2-day15_D03_w2.TIF	342871	TGFB+SB	Day 24
424	220721YG COL1A1-HOT-1A-p2-day15_D04_w2.TIF	154173	TGFB+A83	Day 24
432	220721YG COL1A1-HOT-1A-p2-day15_D12_w2.TIF	1656239	NC	Day 24
435	220721YG COL1A1-HOT-1A-p2-day15_E03_w2.TIF	194478	TGFB+SB	Day 24
436	220721YG COL1A1-HOT-1A-p2-day15_E04_w2.TIF	47966	TGFB+A83	Day 24
444	220721YG COL1A1-HOT-1A-p2-day15_E12_w2.TIF	457072	NC	Day 24
447	220721YG COL1A1-HOT-1A-p2-day15_F03_w2.TIF	92765	TGFB+SB	Day 24
448	220721YG COL1A1-HOT-1A-p2-day15_F04_w2.TIF	36915	TGFB+A83	Day 24
456	220721YG COL1A1-HOT-1A-p2-day15_F12_w2.TIF	196719	NC	Day 24
459	220721YG COL1A1-HOT-1A-p2-day15_G03_w2.TIF	123617	TGFB+SB	Day 24
460	220721YG COL1A1-HOT-1A-p2-day15_G04_w2.TIF	23533	TGFB+A83	Day 24
468	220721YG COL1A1-HOT-1A-p2-day15_G12_w2.TIF	579959	NC	Day 24
471	220721YG COL1A1-HOT-1A-p2-day15_H03_w2.TIF	194965	TGFB+SB	Day 24
472	220721YG COL1A1-HOT-1A-p2-day15_H04_w2.TIF	17764	TGFB+A83	Day 24
480	220721YG COL1A1-HOT-1A-p2-day15_H12_w2.TIF	431988	NC	Day 24
488	220725YG COL1A1-HOT-1A-p1--day19_A08_w2.TIF	9474450	TGFB	Day 27
500	220725YG COL1A1-HOT-1A-p1--day19_B08_w2.TIF	6088949	TGFB	Day 27
512	220725YG COL1A1-HOT-1A-p1--day19_C08_w2.TIF	3592955	TGFB	Day 27
524	220725YG COL1A1-HOT-1A-p1--day19_D08_w2.TIF	6372599	TGFB	Day 27
536	220725YG COL1A1-HOT-1A-p1--day19_E08_w2.TIF	6301744	TGFB	Day 27
548	220725YG COL1A1-HOT-1A-p1--day19_F08_w2.TIF	4607947	TGFB	Day 27
560	220725YG COL1A1-HOT-1A-p1--day19_G08_w2.TIF	4993842	TGFB	Day 27
572	220725YG COL1A1-HOT-1A-p1--day19_H08_w2.TIF	9451031	TGFB	Day 27
579	220725YG COL1A1-HOT-1A-p2--day19_A03_w2.TIF	1028211	TGFB+SB	Day 27
580	220725YG COL1A1-HOT-1A-p2--day19_A04_w2.TIF	43979	TGFB+A83	Day 27
588	220725YG COL1A1-HOT-1A-p2--day19_A12_w2.TIF	2245078	NC	Day 27
591	220725YG COL1A1-HOT-1A-p2--day19_B03_w2.TIF	155528	TGFB+SB	Day 27
592	220725YG COL1A1-HOT-1A-p2--day19_B04_w2.TIF	117208	TGFB+A83	Day 27
600	220725YG COL1A1-HOT-1A-p2--day19_B12_w2.TIF	818946	NC	Day 27
603	220725YG COL1A1-HOT-1A-p2--day19_C03_w2.TIF	132738	TGFB+SB	Day 27
604	220725YG COL1A1-HOT-1A-p2--day19_C04_w2.TIF	32825	TGFB+A83	Day 27
612	220725YG COL1A1-HOT-1A-p2--day19_C12_w2.TIF	1517171	NC	Day 27
615	220725YG COL1A1-HOT-1A-p2--day19_D03_w2.TIF	384339	TGFB+SB	Day 27
616	220725YG COL1A1-HOT-1A-p2--day19_D04_w2.TIF	191670	TGFB+A83	Day 27
624	220725YG COL1A1-HOT-1A-p2--day19_D12_w2.TIF	1341334	NC	Day 27
627	220725YG COL1A1-HOT-1A-p2--day19_E03_w2.TIF	190293	TGFB+SB	Day 27
628	220725YG COL1A1-HOT-1A-p2--day19_E04_w2.TIF	41640	TGFB+A83	Day 27
636	220725YG COL1A1-HOT-1A-p2--day19_E12_w2.TIF	922419	NC	Day 27
639	220725YG COL1A1-HOT-1A-p2--day19_F03_w2.TIF	56877	TGFB+SB	Day 27
640	220725YG COL1A1-HOT-1A-p2--day19_F04_w2.TIF	263028	TGFB+A83	Day 27
648	220725YG COL1A1-HOT-1A-p2--day19_F12_w2.TIF	1750058	NC	Day 27
651	220725YG COL1A1-HOT-1A-p2--day19_G03_w2.TIF	243869	TGFB+SB	Day 27
652	220725YG COL1A1-HOT-1A-p2--day19_G04_w2.TIF	54014	TGFB+A83	Day 27
660	220725YG COL1A1-HOT-1A-p2--day19_G12_w2.TIF	1329546	NC	Day 27
663	220725YG COL1A1-HOT-1A-p2--day19_H03_w2.TIF	133610	TGFB+SB	Day 27
664	220725YG COL1A1-HOT-1A-p2--day19_H04_w2.TIF	187256	TGFB+A83	Day 27
672	220725YG COL1A1-HOT-1A-p2--day19_H12_w2.TIF	295870	NC	Day 27
680	220715YG COL1A1-HOT-2C-PLATE1_A08_w2.TIF	923487	TGFB	Day 18
692	220715YG COL1A1-HOT-2C-PLATE1_B08_w2.TIF	553599	TGFB	Day 18
704	220715YG COL1A1-HOT-2C-PLATE1_C08_w2.TIF	186428	TGFB	Day 18
716	220715YG COL1A1-HOT-2C-PLATE1_D08_w2.TIF	125840	TGFB	Day 18
728	220715YG COL1A1-HOT-2C-PLATE1_E08_w2.TIF	13001	TGFB	Day 18
740	220715YG COL1A1-HOT-2C-PLATE1_F08_w2.TIF	747732	TGFB	Day 18
752	220715YG COL1A1-HOT-2C-PLATE1_G08_w2.TIF	252236	TGFB	Day 18
764	220715YG COL1A1-HOT-2C-PLATE1_H08_w2.TIF	659919	TGFB	Day 18
776	220802YG COL1A1-HOT-2c-plate1_A08_w2.TIF	5428448	TGFB	Day 35
788	220802YG COL1A1-HOT-2c-plate1_B08_w2.TIF	7729038	TGFB	Day 35
800	220802YG COL1A1-HOT-2c-plate1_C08_w2.TIF	5272136	TGFB	Day 35
812	220802YG COL1A1-HOT-2c-plate1_D08_w2.TIF	6208223	TGFB	Day 35
824	220802YG COL1A1-HOT-2c-plate1_E08_w2.TIF	7243523	TGFB	Day 35
836	220802YG COL1A1-HOT-2c-plate1_F08_w2.TIF	3889825	TGFB	Day 35
848	220802YG COL1A1-HOT-2c-plate1_G08_w2.TIF	3227348	TGFB	Day 35
860	220802YG COL1A1-HOT-2c-plate1_H08_w2.TIF	6507321	TGFB	Day 35
867	220802YG COL1A1-HOT-2c-plate2_A03_w2.TIF	891155	TGFB+SB	Day 35
868	220802YG COL1A1-HOT-2c-plate2_A04_w2.TIF	2057256	TGFB+A83	Day 35
876	220802YG COL1A1-HOT-2c-plate2_A12_w2.TIF	3716873	NC	Day 35
879	220802YG COL1A1-HOT-2c-plate2_B03_w2.TIF	1445744	TGFB+SB	Day 35
880	220802YG COL1A1-HOT-2c-plate2_B04_w2.TIF	132207	TGFB+A83	Day 35
888	220802YG COL1A1-HOT-2c-plate2_B12_w2.TIF	2577171	NC	Day 35
891	220802YG COL1A1-HOT-2c-plate2_C03_w2.TIF	1550091	TGFB+SB	Day 35
892	220802YG COL1A1-HOT-2c-plate2_C04_w2.TIF	2649942	TGFB+A83	Day 35
900	220802YG COL1A1-HOT-2c-plate2_C12_w2.TIF	6503824	NC	Day 35
903	220802YG COL1A1-HOT-2c-plate2_D03_w2.TIF	1894609	TGFB+SB	Day 35
904	220802YG COL1A1-HOT-2c-plate2_D04_w2.TIF	336605	TGFB+A83	Day 35
912	220802YG COL1A1-HOT-2c-plate2_D12_w2.TIF	2354725	NC	Day 35
915	220802YG COL1A1-HOT-2c-plate2_E03_w2.TIF	341745	TGFB+SB	Day 35
916	220802YG COL1A1-HOT-2c-plate2_E04_w2.TIF	789813	TGFB+A83	Day 35
924	220802YG COL1A1-HOT-2c-plate2_E12_w2.TIF	525737	NC	Day 35
927	220802YG COL1A1-HOT-2c-plate2_F03_w2.TIF	285857	TGFB+SB	Day 35
928	220802YG COL1A1-HOT-2c-plate2_F04_w2.TIF	278996	TGFB+A83	Day 35
936	220802YG COL1A1-HOT-2c-plate2_F12_w2.TIF	1822160	NC	Day 35
939	220802YG COL1A1-HOT-2c-plate2_G03_w2.TIF	419094	TGFB+SB	Day 35
940	220802YG COL1A1-HOT-2c-plate2_G04_w2.TIF	968611	TGFB+A83	Day 35
948	220802YG COL1A1-HOT-2c-plate2_G12_w2.TIF	3405110	NC	Day 35
951	220802YG COL1A1-HOT-2c-plate2_H03_w2.TIF	276841	TGFB+SB	Day 35
952	220802YG COL1A1-HOT-2c-plate2_H04_w2.TIF	1076962	TGFB+A83	Day 35
960	220802YG COL1A1-HOT-2c-plate2_H12_w2.TIF	2493408	NC	Day 35

## Sheet: Figure 2H
	filename	IntDen	Group	Time
98	220902YG COL1A1-batch6_A02_w2.TIF	529802	P	Day 18
101	220902YG COL1A1-batch6_A05_w2.TIF	113934	P+Imitanib	Day 18
108	220902YG COL1A1-batch6_A12_w2.TIF	88947	NC	Day 18
110	220902YG COL1A1-batch6_B02_w2.TIF	1081821	P	Day 18
113	220902YG COL1A1-batch6_B05_w2.TIF	155253	P+Imitanib	Day 18
120	220902YG COL1A1-batch6_B12_w2.TIF	165518	NC	Day 18
122	220902YG COL1A1-batch6_C02_w2.TIF	766373	P	Day 18
125	220902YG COL1A1-batch6_C05_w2.TIF	85593	P+Imitanib	Day 18
132	220902YG COL1A1-batch6_C12_w2.TIF	300538	NC	Day 18
134	220902YG COL1A1-batch6_D02_w2.TIF	443947	P	Day 18
137	220902YG COL1A1-batch6_D05_w2.TIF	47815	P+Imitanib	Day 18
144	220902YG COL1A1-batch6_D12_w2.TIF	39695	NC	Day 18
146	220902YG COL1A1-batch6_E02_w2.TIF	517799	P	Day 18
149	220902YG COL1A1-batch6_E05_w2.TIF	116623	P+Imitanib	Day 18
156	220902YG COL1A1-batch6_E12_w2.TIF	308900	NC	Day 18
158	220902YG COL1A1-batch6_F02_w2.TIF	463275	P	Day 18
161	220902YG COL1A1-batch6_F05_w2.TIF	50919	P+Imitanib	Day 18
168	220902YG COL1A1-batch6_F12_w2.TIF	81765	NC	Day 18
170	220902YG COL1A1-batch6_G02_w2.TIF	687498	P	Day 18
173	220902YG COL1A1-batch6_G05_w2.TIF	87151	P+Imitanib	Day 18
180	220902YG COL1A1-batch6_G12_w2.TIF	31596	NC	Day 18
182	220902YG COL1A1-batch6_H02_w2.TIF	618498	P	Day 18
185	220902YG COL1A1-batch6_H05_w2.TIF	74068	P+Imitanib	Day 18
192	220902YG COL1A1-batch6_H12_w2.TIF	43011	NC	Day 18
194	220907YG COL1A1-batch6_A02_w2.TIF	4868612	P	Day 23
197	220907YG COL1A1-batch6_A05_w2.TIF	5291146	P+Imitanib	Day 23
204	220907YG COL1A1-batch6_A12_w2.TIF	3900705	NC	Day 23
206	220907YG COL1A1-batch6_B02_w2.TIF	7073432	P	Day 23
209	220907YG COL1A1-batch6_B05_w2.TIF	78051	P+Imitanib	Day 23
216	220907YG COL1A1-batch6_B12_w2.TIF	3396130	NC	Day 23
218	220907YG COL1A1-batch6_C02_w2.TIF	1810110	P	Day 23
221	220907YG COL1A1-batch6_C05_w2.TIF	4982914	P+Imitanib	Day 23
228	220907YG COL1A1-batch6_C12_w2.TIF	5147578	NC	Day 23
230	220907YG COL1A1-batch6_D02_w2.TIF	6824372	P	Day 23
233	220907YG COL1A1-batch6_D05_w2.TIF	5085810	P+Imitanib	Day 23
240	220907YG COL1A1-batch6_D12_w2.TIF	3790826	NC	Day 23
242	220907YG COL1A1-batch6_E02_w2.TIF	10149600	P	Day 23
245	220907YG COL1A1-batch6_E05_w2.TIF	4639691	P+Imitanib	Day 23
252	220907YG COL1A1-batch6_E12_w2.TIF	1343092	NC	Day 23
254	220907YG COL1A1-batch6_F02_w2.TIF	8815027	P	Day 23
257	220907YG COL1A1-batch6_F05_w2.TIF	605365	P+Imitanib	Day 23
264	220907YG COL1A1-batch6_F12_w2.TIF	5954243	NC	Day 23
266	220907YG COL1A1-batch6_G02_w2.TIF	8296132	P	Day 23
269	220907YG COL1A1-batch6_G05_w2.TIF	5740750	P+Imitanib	Day 23
276	220907YG COL1A1-batch6_G12_w2.TIF	2787325	NC	Day 23
278	220907YG COL1A1-batch6_H02_w2.TIF	7121407	P	Day 23
281	220907YG COL1A1-batch6_H05_w2.TIF	1677163	P+Imitanib	Day 23
288	220907YG COL1A1-batch6_H12_w2.TIF	2508364	NC	Day 23
290	220909YG COL1A1-batch6_A02_w2.TIF	5826199	P	Day 25
293	220909YG COL1A1-batch6_A05_w2.TIF	7147483	P+Imitanib	Day 25
300	220909YG COL1A1-batch6_A12_w2.TIF	4235390	NC	Day 25
302	220909YG COL1A1-batch6_B02_w2.TIF	7823023	P	Day 25
305	220909YG COL1A1-batch6_B05_w2.TIF	6545760	P+Imitanib	Day 25
312	220909YG COL1A1-batch6_B12_w2.TIF	4557900	NC	Day 25
314	220909YG COL1A1-batch6_C02_w2.TIF	12198785	P	Day 25
317	220909YG COL1A1-batch6_C05_w2.TIF	4623514	P+Imitanib	Day 25
324	220909YG COL1A1-batch6_C12_w2.TIF	3746703	NC	Day 25
326	220909YG COL1A1-batch6_D02_w2.TIF	11578562	P	Day 25
329	220909YG COL1A1-batch6_D05_w2.TIF	3559401	P+Imitanib	Day 25
336	220909YG COL1A1-batch6_D12_w2.TIF	3631381	NC	Day 25
338	220909YG COL1A1-batch6_E02_w2.TIF	6570000	P	Day 25
341	220909YG COL1A1-batch6_E05_w2.TIF	2650492	P+Imitanib	Day 25
348	220909YG COL1A1-batch6_E12_w2.TIF	3852653	NC	Day 25
350	220909YG COL1A1-batch6_F02_w2.TIF	6903593	P	Day 25
353	220909YG COL1A1-batch6_F05_w2.TIF	1180040	P+Imitanib	Day 25
360	220909YG COL1A1-batch6_F12_w2.TIF	2160849	NC	Day 25
362	220909YG COL1A1-batch6_G02_w2.TIF	10355145	P	Day 25
365	220909YG COL1A1-batch6_G05_w2.TIF	5706514	P+Imitanib	Day 25
372	220909YG COL1A1-batch6_G12_w2.TIF	4509180	NC	Day 25
374	220909YG COL1A1-batch6_H02_w2.TIF	4934877	P	Day 25
377	220909YG COL1A1-batch6_H05_w2.TIF	1427430	P+Imitanib	Day 25
384	220909YG COL1A1-batch6_H12_w2.TIF	2776535	NC	Day 25

## Sheet: Figure 4B&C
	group	cluster	Var3	percent
1	NC	Mes1	B15	19.1667
2	P	Mes1	B15	NA
3	T	Mes1	B15	31.1828
4	NC	MyoF_T1	B15	0
5	P	MyoF_T1	B15	NA
6	T	MyoF_T1	B15	23.9465
7	NC	Mes2	B15	20.1389
8	P	Mes2	B15	NA
9	T	Mes2	B15	8.95089
10	NC	Cho1	B15	10.5556
11	P	Cho1	B15	NA
12	T	Cho1	B15	3.63266
13	NC	Hep	B15	8.33333
14	P	Hep	B15	NA
15	T	Hep	B15	2.29584
16	NC	MyoF_T2	B15	2.63889
17	P	MyoF_T2	B15	NA
18	T	MyoF_T2	B15	13.0776
19	NC	Cho2	B15	20.1389
20	P	Cho2	B15	NA
21	T	Cho2	B15	2.09241
22	NC	MyoF_P	B15	8.61111
23	P	MyoF_P	B15	NA
24	T	MyoF_P	B15	2.84801
25	NC	Mes3	B15	2.22222
26	P	Mes3	B15	NA
27	T	Mes3	B15	3.34205
28	NC	Mes4	B15	8.19444
29	P	Mes4	B15	NA
30	T	Mes4	B15	6.62598
31	NC	Cho3	B15	0
32	P	Cho3	B15	NA
33	T	Cho3	B15	2.00523
34	NC	Mes1	B19	10.0226
35	P	Mes1	B19	17.5526
36	T	Mes1	B19	NA
37	NC	MyoF_T1	B19	7.24216
38	P	MyoF_T1	B19	4.08694
39	T	MyoF_T1	B19	NA
40	NC	Mes2	B19	19.6896
41	P	Mes2	B19	3.8507
42	T	Mes2	B19	NA
43	NC	Cho1	B19	35.3055
44	P	Cho1	B19	27.2856
45	T	Cho1	B19	NA
46	NC	Hep	B19	11.0572
47	P	Hep	B19	11.3159
48	T	Hep	B19	NA
49	NC	MyoF_T2	B19	6.88652
50	P	MyoF_T2	B19	14.0562
51	T	MyoF_T2	B19	NA
52	NC	Cho2	B19	7.27449
53	P	Cho2	B19	6.21309
54	T	Cho2	B19	NA
55	NC	MyoF_P	B19	0.549628
56	P	MyoF_P	B19	11.9773
57	T	MyoF_P	B19	NA
58	NC	Mes3	B19	0.0646621
59	P	Mes3	B19	0.283487
60	T	Mes3	B19	NA
61	NC	Mes4	B19	1.42257
62	P	Mes4	B19	1.5828
63	T	Mes4	B19	NA
64	NC	Cho3	B19	0.484966
65	P	Cho3	B19	1.79542
66	T	Cho3	B19	NA
67	NC	Mes1	B21	27.0719
68	P	Mes1	B21	39.1696
69	T	Mes1	B21	NA
70	NC	MyoF_T1	B21	1.76722
71	P	MyoF_T1	B21	1.31112
72	T	MyoF_T1	B21	NA
73	NC	Mes2	B21	30.4997
74	P	Mes2	B21	3.25048
75	T	Mes2	B21	NA
76	NC	Cho1	B21	13.3912
77	P	Cho1	B21	8.98662
78	T	Cho1	B21	NA
79	NC	Hep	B21	5.22547
80	P	Hep	B21	2.73149
81	T	Hep	B21	NA
82	NC	MyoF_T2	B21	3.41255
83	P	MyoF_T2	B21	10.8713
84	T	MyoF_T2	B21	NA
85	NC	Cho2	B21	14.0615
86	P	Cho2	B21	3.41437
87	T	Cho2	B21	NA
88	NC	MyoF_P	B21	0.0457038
89	P	MyoF_P	B21	15.4603
90	T	MyoF_P	B21	NA
91	NC	Mes3	B21	2.94028
92	P	Mes3	B21	9.31439
93	T	Mes3	B21	NA
94	NC	Mes4	B21	1.50823
95	P	Mes4	B21	5.27178
96	T	Mes4	B21	NA
97	NC	Cho3	B21	0.0761731
98	P	Cho3	B21	0.21852
99	T	Cho3	B21	NA
100	NC	Mes1	B26	13.2259
101	P	Mes1	B26	7.67274
102	T	Mes1	B26	1.84594
103	NC	MyoF_T1	B26	0.746188
104	P	MyoF_T1	B26	0.267809
105	T	MyoF_T1	B26	50.3492
106	NC	Mes2	B26	26.1166
107	P	Mes2	B26	0.227638
108	T	Mes2	B26	0.608661
109	NC	Cho1	B26	19.5523
110	P	Cho1	B26	14.9572
111	T	Cho1	B26	0.399122
112	NC	Hep	B26	13.9505
113	P	Hep	B26	11.864
114	T	Hep	B26	3.79166
115	NC	MyoF_T2	B26	2.94149
116	P	MyoF_T2	B26	2.82539
117	T	MyoF_T2	B26	22.5404
118	NC	Cho2	B26	17.8653
119	P	Cho2	B26	11.0873
120	T	Cho2	B26	0.169627
121	NC	MyoF_P	B26	0.757002
122	P	MyoF_P	B26	33.0611
123	T	MyoF_P	B26	0.139693
124	NC	Mes3	B26	2.57381
125	P	Mes3	B26	10.3107
126	T	Mes3	B26	8.31171
127	NC	Mes4	B26	2.18449
128	P	Mes4	B26	6.4542
129	T	Mes4	B26	2.40471
130	NC	Cho3	B26	0.0865145
131	P	Cho3	B26	1.27209
132	T	Cho3	B26	9.43923
133	NC	Mes1	Batch_old	44.6077
134	P	Mes1	Batch_old	35.8355
135	T	Mes1	Batch_old	55.7321
136	NC	MyoF_T1	Batch_old	0.154619
137	P	MyoF_T1	Batch_old	0.980762
138	T	MyoF_T1	Batch_old	17.4774
139	NC	Mes2	Batch_old	13.7998
140	P	Mes2	Batch_old	21.4259
141	T	Mes2	Batch_old	5.27988
142	NC	Cho1	Batch_old	2.08736
143	P	Cho1	Batch_old	1.77292
144	T	Cho1	Batch_old	1.46663
145	NC	Hep	Batch_old	31.1171
146	P	Hep	Batch_old	28.4044
147	T	Hep	Batch_old	10.9509
148	NC	MyoF_T2	Batch_old	3.05373
149	P	MyoF_T2	Batch_old	2.60279
150	T	MyoF_T2	Batch_old	3.22659
151	NC	Cho2	Batch_old	1.66216
152	P	Cho2	Batch_old	2.33874
153	T	Cho2	Batch_old	0.659985
154	NC	MyoF_P	Batch_old	1.08233
155	P	MyoF_P	Batch_old	2.86684
156	T	MyoF_P	Batch_old	1.49108
157	NC	Mes3	Batch_old	1.77812
158	P	Mes3	Batch_old	1.99925
159	T	Mes3	Batch_old	1.19775
160	NC	Mes4	Batch_old	0.657132
161	P	Mes4	Batch_old	1.77292
162	T	Mes4	Batch_old	1.46663
163	NC	Cho3	Batch_old	0
164	P	Cho3	Batch_old	0
165	T	Cho3	Batch_old	1.05109

## Sheet: Figure 4H
group	dataset	NES	Signature
Stage 4	GSE135251	1.5646	MyoF_T1
Stage 4	GSE135251	1.318	MyoF_P
Stage 1	GSE135251	-0.854	MyoF_T1
Stage 1	GSE135251	-0.8244	MyoF_P
cHCC	GSE6764	1.7111	MyoF_T1
cHCC	GSE6764	1.4769	MyoF_P
aHCC	GSE6764	-1.3249	MyoF_T1
aHCC	GSE6764	-1.3422	MyoF_P

## Sheet: Figure 6B
	filename	IntDen	Group	Time
1	230117 COL1A1 Batch10-P1_A01_w2.TIF	52136789	T	Day 14
5	230117 COL1A1 Batch10-P1_A05_w2.TIF	46858234	T+SB431542	Day 14
11	230117 COL1A1 Batch10-P1_A11_w2.TIF	15946163	T+SB202190	Day 14
12	230117 COL1A1 Batch10-P1_A12_w2.TIF	47228776	NC	Day 14
13	230117 COL1A1 Batch10-P1_B01_w2.TIF	60660727	T	Day 14
17	230117 COL1A1 Batch10-P1_B05_w2.TIF	44888134	T+SB431542	Day 14
23	230117 COL1A1 Batch10-P1_B11_w2.TIF	599879	T+SB202190	Day 14
24	230117 COL1A1 Batch10-P1_B12_w2.TIF	55557787	NC	Day 14
25	230117 COL1A1 Batch10-P1_C01_w2.TIF	62338000	T	Day 14
29	230117 COL1A1 Batch10-P1_C05_w2.TIF	47613997	T+SB431542	Day 14
35	230117 COL1A1 Batch10-P1_C11_w2.TIF	19050844	T+SB202190	Day 14
36	230117 COL1A1 Batch10-P1_C12_w2.TIF	84819216	NC	Day 14
37	230117 COL1A1 Batch10-P1_D01_w2.TIF	62679474	T	Day 14
41	230117 COL1A1 Batch10-P1_D05_w2.TIF	63939924	T+SB431542	Day 14
47	230117 COL1A1 Batch10-P1_D11_w2.TIF	45472340	T+SB202190	Day 14
48	230117 COL1A1 Batch10-P1_D12_w2.TIF	43644403	NC	Day 14
49	230117 COL1A1 Batch10-P1_E01_w2.TIF	31244025	T	Day 14
53	230117 COL1A1 Batch10-P1_E05_w2.TIF	65369708	T+SB431542	Day 14
59	230117 COL1A1 Batch10-P1_E11_w2.TIF	22283619	T+SB202190	Day 14
60	230117 COL1A1 Batch10-P1_E12_w2.TIF	43598213	NC	Day 14
61	230117 COL1A1 Batch10-P1_F01_w2.TIF	56061447	T	Day 14
65	230117 COL1A1 Batch10-P1_F05_w2.TIF	68371755	T+SB431542	Day 14
71	230117 COL1A1 Batch10-P1_F11_w2.TIF	44893956	T+SB202190	Day 14
72	230117 COL1A1 Batch10-P1_F12_w2.TIF	36129396	NC	Day 14
73	230117 COL1A1 Batch10-P1_G01_w2.TIF	52901355	T	Day 14
77	230117 COL1A1 Batch10-P1_G05_w2.TIF	17934611	T+SB431542	Day 14
83	230117 COL1A1 Batch10-P1_G11_w2.TIF	4586539	T+SB202190	Day 14
84	230117 COL1A1 Batch10-P1_G12_w2.TIF	38530452	NC	Day 14
85	230117 COL1A1 Batch10-P1_H01_w2.TIF	38539328	T	Day 14
89	230117 COL1A1 Batch10-P1_H05_w2.TIF	55799118	T+SB431542	Day 14
95	230117 COL1A1 Batch10-P1_H11_w2.TIF	11624714	T+SB202190	Day 14
96	230117 COL1A1 Batch10-P1_H12_w2.TIF	8448366	NC	Day 14
193	230120 COL1A1 Batch10-P1_A01_w2.TIF	111663184	T	Day 17
197	230120 COL1A1 Batch10-P1_A05_w2.TIF	58669488	T+SB431542	Day 17
203	230120 COL1A1 Batch10-P1_A11_w2.TIF	20406409	T+SB202190	Day 17
204	230120 COL1A1 Batch10-P1_A12_w2.TIF	44763401	NC	Day 17
205	230120 COL1A1 Batch10-P1_B01_w2.TIF	103328269	T	Day 17
209	230120 COL1A1 Batch10-P1_B05_w2.TIF	33829638	T+SB431542	Day 17
215	230120 COL1A1 Batch10-P1_B11_w2.TIF	68251210	T+SB202190	Day 17
216	230120 COL1A1 Batch10-P1_B12_w2.TIF	48309587	NC	Day 17
217	230120 COL1A1 Batch10-P1_C01_w2.TIF	120265668	T	Day 17
221	230120 COL1A1 Batch10-P1_C05_w2.TIF	64008840	T+SB431542	Day 17
227	230120 COL1A1 Batch10-P1_C11_w2.TIF	10599919	T+SB202190	Day 17
228	230120 COL1A1 Batch10-P1_C12_w2.TIF	74189500	NC	Day 17
229	230120 COL1A1 Batch10-P1_D01_w2.TIF	93958785	T	Day 17
233	230120 COL1A1 Batch10-P1_D05_w2.TIF	85074030	T+SB431542	Day 17
239	230120 COL1A1 Batch10-P1_D11_w2.TIF	26954849	T+SB202190	Day 17
240	230120 COL1A1 Batch10-P1_D12_w2.TIF	62114057	NC	Day 17
241	230120 COL1A1 Batch10-P1_E01_w2.TIF	114668330	T	Day 17
245	230120 COL1A1 Batch10-P1_E05_w2.TIF	67293751	T+SB431542	Day 17
251	230120 COL1A1 Batch10-P1_E11_w2.TIF	92666255	T+SB202190	Day 17
252	230120 COL1A1 Batch10-P1_E12_w2.TIF	48314125	NC	Day 17
253	230120 COL1A1 Batch10-P1_F01_w2.TIF	27179146	T	Day 17
257	230120 COL1A1 Batch10-P1_F05_w2.TIF	38771484	T+SB431542	Day 17
263	230120 COL1A1 Batch10-P1_F11_w2.TIF	66800369	T+SB202190	Day 17
264	230120 COL1A1 Batch10-P1_F12_w2.TIF	49104620	NC	Day 17
265	230120 COL1A1 Batch10-P1_G01_w2.TIF	80627681	T	Day 17
269	230120 COL1A1 Batch10-P1_G05_w2.TIF	83937343	T+SB431542	Day 17
275	230120 COL1A1 Batch10-P1_G11_w2.TIF	6506166	T+SB202190	Day 17
276	230120 COL1A1 Batch10-P1_G12_w2.TIF	38786177	NC	Day 17
277	230120 COL1A1 Batch10-P1_H01_w2.TIF	109365579	T	Day 17
281	230120 COL1A1 Batch10-P1_H05_w2.TIF	74444346	T+SB431542	Day 17
287	230120 COL1A1 Batch10-P1_H11_w2.TIF	12821433	T+SB202190	Day 17
288	230120 COL1A1 Batch10-P1_H12_w2.TIF	20374086	NC	Day 17
385	230124 COL1A1 Batch10-P1_A01_w2.TIF	178260917	T	Day 21
389	230124 COL1A1 Batch10-P1_A05_w2.TIF	24224411	T+SB431542	Day 21
395	230124 COL1A1 Batch10-P1_A11_w2.TIF	53479591	T+SB202190	Day 21
396	230124 COL1A1 Batch10-P1_A12_w2.TIF	29245565	NC	Day 21
397	230124 COL1A1 Batch10-P1_B01_w2.TIF	142702090	T	Day 21
401	230124 COL1A1 Batch10-P1_B05_w2.TIF	30457735	T+SB431542	Day 21
407	230124 COL1A1 Batch10-P1_B11_w2.TIF	104355498	T+SB202190	Day 21
408	230124 COL1A1 Batch10-P1_B12_w2.TIF	25110459	NC	Day 21
409	230124 COL1A1 Batch10-P1_C01_w2.TIF	152700888	T	Day 21
413	230124 COL1A1 Batch10-P1_C05_w2.TIF	27787404	T+SB431542	Day 21
419	230124 COL1A1 Batch10-P1_C11_w2.TIF	58132905	T+SB202190	Day 21
420	230124 COL1A1 Batch10-P1_C12_w2.TIF	43335236	NC	Day 21
421	230124 COL1A1 Batch10-P1_D01_w2.TIF	90085996	T	Day 21
425	230124 COL1A1 Batch10-P1_D05_w2.TIF	30818556	T+SB431542	Day 21
431	230124 COL1A1 Batch10-P1_D11_w2.TIF	63791063	T+SB202190	Day 21
432	230124 COL1A1 Batch10-P1_D12_w2.TIF	45527471	NC	Day 21
433	230124 COL1A1 Batch10-P1_E01_w2.TIF	100064476	T	Day 21
437	230124 COL1A1 Batch10-P1_E05_w2.TIF	22693309	T+SB431542	Day 21
443	230124 COL1A1 Batch10-P1_E11_w2.TIF	87754942	T+SB202190	Day 21
444	230124 COL1A1 Batch10-P1_E12_w2.TIF	42831169	NC	Day 21
445	230124 COL1A1 Batch10-P1_F01_w2.TIF	56914469	T	Day 21
449	230124 COL1A1 Batch10-P1_F05_w2.TIF	32621236	T+SB431542	Day 21
455	230124 COL1A1 Batch10-P1_F11_w2.TIF	79581185	T+SB202190	Day 21
456	230124 COL1A1 Batch10-P1_F12_w2.TIF	54781859	NC	Day 21
457	230124 COL1A1 Batch10-P1_G01_w2.TIF	140591570	T	Day 21
461	230124 COL1A1 Batch10-P1_G05_w2.TIF	8561240	T+SB431542	Day 21
467	230124 COL1A1 Batch10-P1_G11_w2.TIF	22968870	T+SB202190	Day 21
468	230124 COL1A1 Batch10-P1_G12_w2.TIF	38879620	NC	Day 21
469	230124 COL1A1 Batch10-P1_H01_w2.TIF	139774341	T	Day 21
473	230124 COL1A1 Batch10-P1_H05_w2.TIF	16933047	T+SB431542	Day 21
479	230124 COL1A1 Batch10-P1_H11_w2.TIF	24149193	T+SB202190	Day 21
480	230124 COL1A1 Batch10-P1_H12_w2.TIF	26137419	NC	Day 21
577	230127 COL1A1 Batch10-P1_A01_w2.TIF	169196294	T	Day 24
581	230127 COL1A1 Batch10-P1_A05_w2.TIF	10148919	T+SB431542	Day 24
587	230127 COL1A1 Batch10-P1_A11_w2.TIF	106731015	T+SB202190	Day 24
588	230127 COL1A1 Batch10-P1_A12_w2.TIF	30683944	NC	Day 24
589	230127 COL1A1 Batch10-P1_B01_w2.TIF	141066664	T	Day 24
593	230127 COL1A1 Batch10-P1_B05_w2.TIF	14138	T+SB431542	Day 24
599	230127 COL1A1 Batch10-P1_B11_w2.TIF	62351899	T+SB202190	Day 24
600	230127 COL1A1 Batch10-P1_B12_w2.TIF	24938016	NC	Day 24
601	230127 COL1A1 Batch10-P1_C01_w2.TIF	67670482	T	Day 24
605	230127 COL1A1 Batch10-P1_C05_w2.TIF	1308124	T+SB431542	Day 24
611	230127 COL1A1 Batch10-P1_C11_w2.TIF	55032610	T+SB202190	Day 24
612	230127 COL1A1 Batch10-P1_C12_w2.TIF	26450920	NC	Day 24
613	230127 COL1A1 Batch10-P1_D01_w2.TIF	133370550	T	Day 24
617	230127 COL1A1 Batch10-P1_D05_w2.TIF	13288083	T+SB431542	Day 24
623	230127 COL1A1 Batch10-P1_D11_w2.TIF	85490805	T+SB202190	Day 24
624	230127 COL1A1 Batch10-P1_D12_w2.TIF	29874451	NC	Day 24
625	230127 COL1A1 Batch10-P1_E01_w2.TIF	181721481	T	Day 24
629	230127 COL1A1 Batch10-P1_E05_w2.TIF	19824480	T+SB431542	Day 24
635	230127 COL1A1 Batch10-P1_E11_w2.TIF	51630638	T+SB202190	Day 24
636	230127 COL1A1 Batch10-P1_E12_w2.TIF	42379637	NC	Day 24
637	230127 COL1A1 Batch10-P1_F01_w2.TIF	119326488	T	Day 24
641	230127 COL1A1 Batch10-P1_F05_w2.TIF	25792669	T+SB431542	Day 24
647	230127 COL1A1 Batch10-P1_F11_w2.TIF	86011833	T+SB202190	Day 24
648	230127 COL1A1 Batch10-P1_F12_w2.TIF	66816766	NC	Day 24
649	230127 COL1A1 Batch10-P1_G01_w2.TIF	157188872	T	Day 24
653	230127 COL1A1 Batch10-P1_G05_w2.TIF	2042335	T+SB431542	Day 24
659	230127 COL1A1 Batch10-P1_G11_w2.TIF	23099424	T+SB202190	Day 24
660	230127 COL1A1 Batch10-P1_G12_w2.TIF	37080785	NC	Day 24
661	230127 COL1A1 Batch10-P1_H01_w2.TIF	184530401	T	Day 24
665	230127 COL1A1 Batch10-P1_H05_w2.TIF	13847609	T+SB431542	Day 24
671	230127 COL1A1 Batch10-P1_H11_w2.TIF	45409678	T+SB202190	Day 24
672	230127 COL1A1 Batch10-P1_H12_w2.TIF	22913466	NC	Day 24
769	230203 COL1A1 Batch10-P1_A01_w2.TIF	99490400	T	Day 31
773	230203 COL1A1 Batch10-P1_A05_w2.TIF	682427	T+SB431542	Day 31
779	230203 COL1A1 Batch10-P1_A11_w2.TIF	29084351	T+SB202190	Day 31
780	230203 COL1A1 Batch10-P1_A12_w2.TIF	9430110	NC	Day 31
781	230203 COL1A1 Batch10-P1_B01_w2.TIF	18247840	T	Day 31
785	230203 COL1A1 Batch10-P1_B05_w2.TIF	13835	T+SB431542	Day 31
791	230203 COL1A1 Batch10-P1_B11_w2.TIF	33359843	T+SB202190	Day 31
792	230203 COL1A1 Batch10-P1_B12_w2.TIF	7100589	NC	Day 31
793	230203 COL1A1 Batch10-P1_C01_w2.TIF	105516851	T	Day 31
797	230203 COL1A1 Batch10-P1_C05_w2.TIF	3603444	T+SB431542	Day 31
803	230203 COL1A1 Batch10-P1_C11_w2.TIF	54321168	T+SB202190	Day 31
804	230203 COL1A1 Batch10-P1_C12_w2.TIF	1216986	NC	Day 31
805	230203 COL1A1 Batch10-P1_D01_w2.TIF	125003898	T	Day 31
809	230203 COL1A1 Batch10-P1_D05_w2.TIF	6339165	T+SB431542	Day 31
815	230203 COL1A1 Batch10-P1_D11_w2.TIF	58385342	T+SB202190	Day 31
816	230203 COL1A1 Batch10-P1_D12_w2.TIF	6353887	NC	Day 31
817	230203 COL1A1 Batch10-P1_E01_w2.TIF	120967117	T	Day 31
821	230203 COL1A1 Batch10-P1_E05_w2.TIF	3490569	T+SB431542	Day 31
827	230203 COL1A1 Batch10-P1_E11_w2.TIF	2590059	T+SB202190	Day 31
828	230203 COL1A1 Batch10-P1_E12_w2.TIF	8137846	NC	Day 31
829	230203 COL1A1 Batch10-P1_F01_w2.TIF	58012364	T	Day 31
833	230203 COL1A1 Batch10-P1_F05_w2.TIF	20315712	T+SB431542	Day 31
839	230203 COL1A1 Batch10-P1_F11_w2.TIF	66128302	T+SB202190	Day 31
840	230203 COL1A1 Batch10-P1_F12_w2.TIF	22257692	NC	Day 31
841	230203 COL1A1 Batch10-P1_G01_w2.TIF	55950504	T	Day 31
845	230203 COL1A1 Batch10-P1_G05_w2.TIF	8379335	T+SB431542	Day 31
851	230203 COL1A1 Batch10-P1_G11_w2.TIF	13664486	T+SB202190	Day 31
852	230203 COL1A1 Batch10-P1_G12_w2.TIF	17245062	NC	Day 31
853	230203 COL1A1 Batch10-P1_H01_w2.TIF	66361345	T	Day 31
857	230203 COL1A1 Batch10-P1_H05_w2.TIF	1678922	T+SB431542	Day 31
863	230203 COL1A1 Batch10-P1_H11_w2.TIF	15272608	T+SB202190	Day 31
864	230203 COL1A1 Batch10-P1_H12_w2.TIF	8726983	NC	Day 31

## Sheet: Figure 6C
	filename	Group	IntDen	Time
1	230321 COL1A1 Batch12_A01_w2.TIF	NC	1034184	Day 14
2	230321 COL1A1 Batch12_A02_w2.TIF	P+Imatinib	807203	Day 14
3	230321 COL1A1 Batch12_A03_w2.TIF	P+SB202190	1679682	Day 14
4	230321 COL1A1 Batch12_A09_w2.TIF	P_MT	3268284	Day 14
5	230321 COL1A1 Batch12_B01_w2.TIF	NC	4604730	Day 14
6	230321 COL1A1 Batch12_B02_w2.TIF	P+Imatinib	1510446	Day 14
7	230321 COL1A1 Batch12_B03_w2.TIF	P+SB202190	3198792	Day 14
8	230321 COL1A1 Batch12_B09_w2.TIF	P_MT	1675316	Day 14
9	230321 COL1A1 Batch12_C01_w2.TIF	NC	3615456	Day 14
10	230321 COL1A1 Batch12_C02_w2.TIF	P+Imatinib	3213462	Day 14
11	230321 COL1A1 Batch12_C09_w2.TIF	P_MT	2898803	Day 14
12	230321 COL1A1 Batch12_D02_w2.TIF	P+Imatinib	766293	Day 14
13	230321 COL1A1 Batch12_D03_w2.TIF	P+SB202190	3359938	Day 14
14	230321 COL1A1 Batch12_E01_w2.TIF	NC	4609857	Day 14
15	230321 COL1A1 Batch12_E02_w2.TIF	P+Imatinib	3653593	Day 14
16	230321 COL1A1 Batch12_E03_w2.TIF	P+SB202190	2642631	Day 14
17	230321 COL1A1 Batch12_E09_w2.TIF	P_MT	1391625	Day 14
18	230321 COL1A1 Batch12_F01_w2.TIF	NC	4848420	Day 14
19	230321 COL1A1 Batch12_F02_w2.TIF	P+Imatinib	2971381	Day 14
20	230321 COL1A1 Batch12_F03_w2.TIF	P+SB202190	3924932	Day 14
21	230321 COL1A1 Batch12_F09_w2.TIF	P_MT	2941886	Day 14
22	230321 COL1A1 Batch12_G01_w2.TIF	NC	4086708	Day 14
23	230321 COL1A1 Batch12_G02_w2.TIF	P+Imatinib	3422608	Day 14
24	230321 COL1A1 Batch12_G03_w2.TIF	P+SB202190	3159999	Day 14
25	230321 COL1A1 Batch12_G09_w2.TIF	P_MT	3061168	Day 14
26	230321 COL1A1 Batch12_H01_w2.TIF	NC	3060974	Day 14
27	230321 COL1A1 Batch12_H02_w2.TIF	P+Imatinib	2607271	Day 14
28	230321 COL1A1 Batch12_H09_w2.TIF	P_MT	4122698	Day 14
29	230323 COL1A1 Batch12_A02_w2.TIF	P+Imatinib	4622695	Day 16
30	230323 COL1A1 Batch12_A03_w2.TIF	P+SB202190	9537121	Day 16
31	230323 COL1A1 Batch12_A09_w2.TIF	P_MT	16164107	Day 16
32	230323 COL1A1 Batch12_B01_w2.TIF	NC	5453829	Day 16
33	230323 COL1A1 Batch12_B02_w2.TIF	P+Imatinib	23438	Day 16
34	230323 COL1A1 Batch12_B09_w2.TIF	P_MT	16618703	Day 16
35	230323 COL1A1 Batch12_C01_w2.TIF	NC	4684689	Day 16
36	230323 COL1A1 Batch12_C02_w2.TIF	P+Imatinib	1347170	Day 16
37	230323 COL1A1 Batch12_C09_w2.TIF	P_MT	15576287	Day 16
38	230323 COL1A1 Batch12_D01_w2.TIF	NC	5733847	Day 16
39	230323 COL1A1 Batch12_D02_w2.TIF	P+Imatinib	2057567	Day 16
40	230323 COL1A1 Batch12_D03_w2.TIF	P+SB202190	7387426	Day 16
41	230323 COL1A1 Batch12_D09_w2.TIF	P_MT	20738432	Day 16
42	230323 COL1A1 Batch12_E01_w2.TIF	NC	7031805	Day 16
43	230323 COL1A1 Batch12_E02_w2.TIF	P+Imatinib	1549069	Day 16
44	230323 COL1A1 Batch12_E03_w2.TIF	P+SB202190	12668818	Day 16
45	230323 COL1A1 Batch12_F01_w2.TIF	NC	2890871	Day 16
46	230323 COL1A1 Batch12_F02_w2.TIF	P+Imatinib	3685026	Day 16
47	230323 COL1A1 Batch12_F03_w2.TIF	P+SB202190	6633138	Day 16
48	230323 COL1A1 Batch12_F09_w2.TIF	P_MT	22121371	Day 16
49	230323 COL1A1 Batch12_G01_w2.TIF	NC	5234851	Day 16
50	230323 COL1A1 Batch12_G03_w2.TIF	P+SB202190	9004608	Day 16
51	230323 COL1A1 Batch12_G09_w2.TIF	P_MT	19600194	Day 16
52	230323 COL1A1 Batch12_H01_w2.TIF	NC	3298374	Day 16
53	230323 COL1A1 Batch12_H02_w2.TIF	P+Imatinib	1915444	Day 16
54	230323 COL1A1 Batch12_H03_w2.TIF	P+SB202190	8288563	Day 16
55	230323 COL1A1 Batch12_H09_w2.TIF	P_MT	25040773	Day 16
56	230327 COL1A1 Batch12_A02_w2.TIF	P+Imatinib	5281199	Day 20
57	230327 COL1A1 Batch12_A03_w2.TIF	P+SB202190	9219787	Day 20
58	230327 COL1A1 Batch12_A09_w2.TIF	P_MT	16229293	Day 20
59	230327 COL1A1 Batch12_B01_w2.TIF	NC	4262276	Day 20
60	230327 COL1A1 Batch12_B02_w2.TIF	P+Imatinib	3206090	Day 20
61	230327 COL1A1 Batch12_B03_w2.TIF	P+SB202190	5683008	Day 20
62	230327 COL1A1 Batch12_B09_w2.TIF	P_MT	19492821	Day 20
63	230327 COL1A1 Batch12_C01_w2.TIF	NC	5143240	Day 20
64	230327 COL1A1 Batch12_C02_w2.TIF	P+Imatinib	2925487	Day 20
65	230327 COL1A1 Batch12_C03_w2.TIF	P+SB202190	2476539	Day 20
66	230327 COL1A1 Batch12_C09_w2.TIF	P_MT	20445015	Day 20
67	230327 COL1A1 Batch12_D01_w2.TIF	NC	9181998	Day 20
68	230327 COL1A1 Batch12_D02_w2.TIF	P+Imatinib	2183687	Day 20
69	230327 COL1A1 Batch12_D03_w2.TIF	P+SB202190	11499317	Day 20
70	230327 COL1A1 Batch12_D09_w2.TIF	P_MT	17511702	Day 20
71	230327 COL1A1 Batch12_E01_w2.TIF	NC	4218610	Day 20
72	230327 COL1A1 Batch12_E02_w2.TIF	P+Imatinib	3702424	Day 20
73	230327 COL1A1 Batch12_E03_w2.TIF	P+SB202190	6312001	Day 20
74	230327 COL1A1 Batch12_E09_w2.TIF	P_MT	8198228	Day 20
75	230327 COL1A1 Batch12_F01_w2.TIF	NC	10289592	Day 20
76	230327 COL1A1 Batch12_F03_w2.TIF	P+SB202190	6732122	Day 20
77	230327 COL1A1 Batch12_F09_w2.TIF	P_MT	12829832	Day 20
78	230327 COL1A1 Batch12_G01_w2.TIF	NC	10709135	Day 20
79	230327 COL1A1 Batch12_G02_w2.TIF	P+Imatinib	3129586	Day 20
80	230327 COL1A1 Batch12_G09_w2.TIF	P_MT	9736925	Day 20
81	230327 COL1A1 Batch12_H01_w2.TIF	NC	10213197	Day 20
82	230327 COL1A1 Batch12_H02_w2.TIF	P+Imatinib	2289698	Day 20
83	230327 COL1A1 Batch12_H03_w2.TIF	P+SB202190	3686638	Day 20
84	230327 COL1A1 Batch12_H09_w2.TIF	P_MT	6926947	Day 20

## Sheet: Figure 6E
	filename	IntDen	Group	Time
1	230117 COL1A1 Batch10-P1_A01_w2.TIF	52136789	T	Day 14
2	230117 COL1A1 Batch10-P1_A02_w2.TIF	31885493	T+Nintedanib	Day 14
3	230117 COL1A1 Batch10-P1_A03_w2.TIF	30680840	T+Perfenidone	Day 14
4	230117 COL1A1 Batch10-P1_A04_w2.TIF	72014667	T+Rapamycin	Day 14
12	230117 COL1A1 Batch10-P1_A12_w2.TIF	47228776	NC	Day 14
13	230117 COL1A1 Batch10-P1_B01_w2.TIF	60660727	T	Day 14
14	230117 COL1A1 Batch10-P1_B02_w2.TIF	53944731	T+Nintedanib	Day 14
15	230117 COL1A1 Batch10-P1_B03_w2.TIF	63995285	T+Perfenidone	Day 14
16	230117 COL1A1 Batch10-P1_B04_w2.TIF	49036696	T+Rapamycin	Day 14
24	230117 COL1A1 Batch10-P1_B12_w2.TIF	55557787	NC	Day 14
25	230117 COL1A1 Batch10-P1_C01_w2.TIF	62338000	T	Day 14
26	230117 COL1A1 Batch10-P1_C02_w2.TIF	7258	T+Nintedanib	Day 14
27	230117 COL1A1 Batch10-P1_C03_w2.TIF	49295698	T+Perfenidone	Day 14
28	230117 COL1A1 Batch10-P1_C04_w2.TIF	37054165	T+Rapamycin	Day 14
36	230117 COL1A1 Batch10-P1_C12_w2.TIF	84819216	NC	Day 14
37	230117 COL1A1 Batch10-P1_D01_w2.TIF	62679474	T	Day 14
38	230117 COL1A1 Batch10-P1_D02_w2.TIF	53049332	T+Nintedanib	Day 14
39	230117 COL1A1 Batch10-P1_D03_w2.TIF	52694579	T+Perfenidone	Day 14
40	230117 COL1A1 Batch10-P1_D04_w2.TIF	5672462	T+Rapamycin	Day 14
48	230117 COL1A1 Batch10-P1_D12_w2.TIF	43644403	NC	Day 14
49	230117 COL1A1 Batch10-P1_E01_w2.TIF	31244025	T	Day 14
50	230117 COL1A1 Batch10-P1_E02_w2.TIF	20029434	T+Nintedanib	Day 14
51	230117 COL1A1 Batch10-P1_E03_w2.TIF	21225892	T+Perfenidone	Day 14
52	230117 COL1A1 Batch10-P1_E04_w2.TIF	418916	T+Rapamycin	Day 14
60	230117 COL1A1 Batch10-P1_E12_w2.TIF	43598213	NC	Day 14
61	230117 COL1A1 Batch10-P1_F01_w2.TIF	56061447	T	Day 14
62	230117 COL1A1 Batch10-P1_F02_w2.TIF	15029744	T+Nintedanib	Day 14
63	230117 COL1A1 Batch10-P1_F03_w2.TIF	49157866	T+Perfenidone	Day 14
64	230117 COL1A1 Batch10-P1_F04_w2.TIF	64720444	T+Rapamycin	Day 14
72	230117 COL1A1 Batch10-P1_F12_w2.TIF	36129396	NC	Day 14
73	230117 COL1A1 Batch10-P1_G01_w2.TIF	52901355	T	Day 14
74	230117 COL1A1 Batch10-P1_G02_w2.TIF	19774347	T+Nintedanib	Day 14
75	230117 COL1A1 Batch10-P1_G03_w2.TIF	24863628	T+Perfenidone	Day 14
76	230117 COL1A1 Batch10-P1_G04_w2.TIF	59284499	T+Rapamycin	Day 14
84	230117 COL1A1 Batch10-P1_G12_w2.TIF	38530452	NC	Day 14
85	230117 COL1A1 Batch10-P1_H01_w2.TIF	38539328	T	Day 14
86	230117 COL1A1 Batch10-P1_H02_w2.TIF	51580064	T+Nintedanib	Day 14
87	230117 COL1A1 Batch10-P1_H03_w2.TIF	60200587	T+Perfenidone	Day 14
88	230117 COL1A1 Batch10-P1_H04_w2.TIF	56355250	T+Rapamycin	Day 14
96	230117 COL1A1 Batch10-P1_H12_w2.TIF	8448366	NC	Day 14
193	230120 COL1A1 Batch10-P1_A01_w2.TIF	111663184	T	Day 17
194	230120 COL1A1 Batch10-P1_A02_w2.TIF	72885133	T+Nintedanib	Day 17
195	230120 COL1A1 Batch10-P1_A03_w2.TIF	50390428	T+Perfenidone	Day 17
196	230120 COL1A1 Batch10-P1_A04_w2.TIF	115534688	T+Rapamycin	Day 17
204	230120 COL1A1 Batch10-P1_A12_w2.TIF	44763401	NC	Day 17
205	230120 COL1A1 Batch10-P1_B01_w2.TIF	103328269	T	Day 17
206	230120 COL1A1 Batch10-P1_B02_w2.TIF	107914531	T+Nintedanib	Day 17
207	230120 COL1A1 Batch10-P1_B03_w2.TIF	138778149	T+Perfenidone	Day 17
208	230120 COL1A1 Batch10-P1_B04_w2.TIF	86578614	T+Rapamycin	Day 17
216	230120 COL1A1 Batch10-P1_B12_w2.TIF	48309587	NC	Day 17
217	230120 COL1A1 Batch10-P1_C01_w2.TIF	120265668	T	Day 17
218	230120 COL1A1 Batch10-P1_C02_w2.TIF	98322989	T+Nintedanib	Day 17
219	230120 COL1A1 Batch10-P1_C03_w2.TIF	99029065	T+Perfenidone	Day 17
220	230120 COL1A1 Batch10-P1_C04_w2.TIF	107120683	T+Rapamycin	Day 17
228	230120 COL1A1 Batch10-P1_C12_w2.TIF	74189500	NC	Day 17
229	230120 COL1A1 Batch10-P1_D01_w2.TIF	93958785	T	Day 17
230	230120 COL1A1 Batch10-P1_D02_w2.TIF	89651342	T+Nintedanib	Day 17
231	230120 COL1A1 Batch10-P1_D03_w2.TIF	86749253	T+Perfenidone	Day 17
232	230120 COL1A1 Batch10-P1_D04_w2.TIF	32981897	T+Rapamycin	Day 17
240	230120 COL1A1 Batch10-P1_D12_w2.TIF	62114057	NC	Day 17
241	230120 COL1A1 Batch10-P1_E01_w2.TIF	114668330	T	Day 17
242	230120 COL1A1 Batch10-P1_E02_w2.TIF	40646148	T+Nintedanib	Day 17
243	230120 COL1A1 Batch10-P1_E03_w2.TIF	112618188	T+Perfenidone	Day 17
244	230120 COL1A1 Batch10-P1_E04_w2.TIF	2439974	T+Rapamycin	Day 17
252	230120 COL1A1 Batch10-P1_E12_w2.TIF	48314125	NC	Day 17
253	230120 COL1A1 Batch10-P1_F01_w2.TIF	27179146	T	Day 17
254	230120 COL1A1 Batch10-P1_F02_w2.TIF	80390276	T+Nintedanib	Day 17
255	230120 COL1A1 Batch10-P1_F03_w2.TIF	35808624	T+Perfenidone	Day 17
256	230120 COL1A1 Batch10-P1_F04_w2.TIF	114520343	T+Rapamycin	Day 17
264	230120 COL1A1 Batch10-P1_F12_w2.TIF	49104620	NC	Day 17
265	230120 COL1A1 Batch10-P1_G01_w2.TIF	80627681	T	Day 17
266	230120 COL1A1 Batch10-P1_G02_w2.TIF	56312338	T+Nintedanib	Day 17
267	230120 COL1A1 Batch10-P1_G03_w2.TIF	102931566	T+Perfenidone	Day 17
268	230120 COL1A1 Batch10-P1_G04_w2.TIF	112794399	T+Rapamycin	Day 17
276	230120 COL1A1 Batch10-P1_G12_w2.TIF	38786177	NC	Day 17
277	230120 COL1A1 Batch10-P1_H01_w2.TIF	109365579	T	Day 17
278	230120 COL1A1 Batch10-P1_H02_w2.TIF	140195772	T+Nintedanib	Day 17
279	230120 COL1A1 Batch10-P1_H03_w2.TIF	99988032	T+Perfenidone	Day 17
280	230120 COL1A1 Batch10-P1_H04_w2.TIF	106639328	T+Rapamycin	Day 17
288	230120 COL1A1 Batch10-P1_H12_w2.TIF	20374086	NC	Day 17
385	230124 COL1A1 Batch10-P1_A01_w2.TIF	178260917	T	Day 21
386	230124 COL1A1 Batch10-P1_A02_w2.TIF	71763343	T+Nintedanib	Day 21
387	230124 COL1A1 Batch10-P1_A03_w2.TIF	24630973	T+Perfenidone	Day 21
388	230124 COL1A1 Batch10-P1_A04_w2.TIF	94902930	T+Rapamycin	Day 21
396	230124 COL1A1 Batch10-P1_A12_w2.TIF	29245565	NC	Day 21
397	230124 COL1A1 Batch10-P1_B01_w2.TIF	142702090	T	Day 21
398	230124 COL1A1 Batch10-P1_B02_w2.TIF	123827841	T+Nintedanib	Day 21
399	230124 COL1A1 Batch10-P1_B03_w2.TIF	113559201	T+Perfenidone	Day 21
400	230124 COL1A1 Batch10-P1_B04_w2.TIF	132050529	T+Rapamycin	Day 21
408	230124 COL1A1 Batch10-P1_B12_w2.TIF	25110459	NC	Day 21
409	230124 COL1A1 Batch10-P1_C01_w2.TIF	152700888	T	Day 21
410	230124 COL1A1 Batch10-P1_C02_w2.TIF	166399309	T+Nintedanib	Day 21
411	230124 COL1A1 Batch10-P1_C03_w2.TIF	65052610	T+Perfenidone	Day 21
412	230124 COL1A1 Batch10-P1_C04_w2.TIF	115180218	T+Rapamycin	Day 21
420	230124 COL1A1 Batch10-P1_C12_w2.TIF	43335236	NC	Day 21
421	230124 COL1A1 Batch10-P1_D01_w2.TIF	90085996	T	Day 21
422	230124 COL1A1 Batch10-P1_D02_w2.TIF	144510756	T+Nintedanib	Day 21
423	230124 COL1A1 Batch10-P1_D03_w2.TIF	80617643	T+Perfenidone	Day 21
424	230124 COL1A1 Batch10-P1_D04_w2.TIF	91982704	T+Rapamycin	Day 21
432	230124 COL1A1 Batch10-P1_D12_w2.TIF	45527471	NC	Day 21
433	230124 COL1A1 Batch10-P1_E01_w2.TIF	100064476	T	Day 21
434	230124 COL1A1 Batch10-P1_E02_w2.TIF	180366329	T+Nintedanib	Day 21
435	230124 COL1A1 Batch10-P1_E03_w2.TIF	162323592	T+Perfenidone	Day 21
436	230124 COL1A1 Batch10-P1_E04_w2.TIF	2684813	T+Rapamycin	Day 21
444	230124 COL1A1 Batch10-P1_E12_w2.TIF	42831169	NC	Day 21
445	230124 COL1A1 Batch10-P1_F01_w2.TIF	56914469	T	Day 21
446	230124 COL1A1 Batch10-P1_F02_w2.TIF	90695095	T+Nintedanib	Day 21
447	230124 COL1A1 Batch10-P1_F03_w2.TIF	97820705	T+Perfenidone	Day 21
448	230124 COL1A1 Batch10-P1_F04_w2.TIF	98615742	T+Rapamycin	Day 21
456	230124 COL1A1 Batch10-P1_F12_w2.TIF	54781859	NC	Day 21
457	230124 COL1A1 Batch10-P1_G01_w2.TIF	140591570	T	Day 21
458	230124 COL1A1 Batch10-P1_G02_w2.TIF	150762676	T+Nintedanib	Day 21
459	230124 COL1A1 Batch10-P1_G03_w2.TIF	111402608	T+Perfenidone	Day 21
460	230124 COL1A1 Batch10-P1_G04_w2.TIF	125030930	T+Rapamycin	Day 21
468	230124 COL1A1 Batch10-P1_G12_w2.TIF	38879620	NC	Day 21
469	230124 COL1A1 Batch10-P1_H01_w2.TIF	139774341	T	Day 21
470	230124 COL1A1 Batch10-P1_H02_w2.TIF	179176076	T+Nintedanib	Day 21
471	230124 COL1A1 Batch10-P1_H03_w2.TIF	147978042	T+Perfenidone	Day 21
472	230124 COL1A1 Batch10-P1_H04_w2.TIF	135110867	T+Rapamycin	Day 21
480	230124 COL1A1 Batch10-P1_H12_w2.TIF	26137419	NC	Day 21
769	230203 COL1A1 Batch10-P1_A01_w2.TIF	99490400	T	Day 31
770	230203 COL1A1 Batch10-P1_A02_w2.TIF	94850158	T+Nintedanib	Day 31
771	230203 COL1A1 Batch10-P1_A03_w2.TIF	50452119	T+Perfenidone	Day 31
772	230203 COL1A1 Batch10-P1_A04_w2.TIF	97771310	T+Rapamycin	Day 31
780	230203 COL1A1 Batch10-P1_A12_w2.TIF	9430110	NC	Day 31
781	230203 COL1A1 Batch10-P1_B01_w2.TIF	18247840	T	Day 31
782	230203 COL1A1 Batch10-P1_B02_w2.TIF	113948337	T+Nintedanib	Day 31
783	230203 COL1A1 Batch10-P1_B03_w2.TIF	61461819	T+Perfenidone	Day 31
784	230203 COL1A1 Batch10-P1_B04_w2.TIF	119084479	T+Rapamycin	Day 31
792	230203 COL1A1 Batch10-P1_B12_w2.TIF	7100589	NC	Day 31
793	230203 COL1A1 Batch10-P1_C01_w2.TIF	105516851	T	Day 31
794	230203 COL1A1 Batch10-P1_C02_w2.TIF	31395024	T+Nintedanib	Day 31
795	230203 COL1A1 Batch10-P1_C03_w2.TIF	63448876	T+Perfenidone	Day 31
796	230203 COL1A1 Batch10-P1_C04_w2.TIF	119318278	T+Rapamycin	Day 31
804	230203 COL1A1 Batch10-P1_C12_w2.TIF	1216986	NC	Day 31
805	230203 COL1A1 Batch10-P1_D01_w2.TIF	125003898	T	Day 31
806	230203 COL1A1 Batch10-P1_D02_w2.TIF	85618320	T+Nintedanib	Day 31
807	230203 COL1A1 Batch10-P1_D03_w2.TIF	119496067	T+Perfenidone	Day 31
808	230203 COL1A1 Batch10-P1_D04_w2.TIF	76182607	T+Rapamycin	Day 31
816	230203 COL1A1 Batch10-P1_D12_w2.TIF	6353887	NC	Day 31
817	230203 COL1A1 Batch10-P1_E01_w2.TIF	120967117	T	Day 31
818	230203 COL1A1 Batch10-P1_E02_w2.TIF	90653360	T+Nintedanib	Day 31
819	230203 COL1A1 Batch10-P1_E03_w2.TIF	109097648	T+Perfenidone	Day 31
820	230203 COL1A1 Batch10-P1_E04_w2.TIF	3940484	T+Rapamycin	Day 31
828	230203 COL1A1 Batch10-P1_E12_w2.TIF	8137846	NC	Day 31
829	230203 COL1A1 Batch10-P1_F01_w2.TIF	58012364	T	Day 31
830	230203 COL1A1 Batch10-P1_F02_w2.TIF	139372795	T+Nintedanib	Day 31
831	230203 COL1A1 Batch10-P1_F03_w2.TIF	51741009	T+Perfenidone	Day 31
832	230203 COL1A1 Batch10-P1_F04_w2.TIF	104552486	T+Rapamycin	Day 31
840	230203 COL1A1 Batch10-P1_F12_w2.TIF	22257692	NC	Day 31
841	230203 COL1A1 Batch10-P1_G01_w2.TIF	55950504	T	Day 31
842	230203 COL1A1 Batch10-P1_G02_w2.TIF	89298101	T+Nintedanib	Day 31
843	230203 COL1A1 Batch10-P1_G03_w2.TIF	86362568	T+Perfenidone	Day 31
844	230203 COL1A1 Batch10-P1_G04_w2.TIF	144681336	T+Rapamycin	Day 31
852	230203 COL1A1 Batch10-P1_G12_w2.TIF	17245062	NC	Day 31
853	230203 COL1A1 Batch10-P1_H01_w2.TIF	66361345	T	Day 31
854	230203 COL1A1 Batch10-P1_H02_w2.TIF	135470862	T+Nintedanib	Day 31
855	230203 COL1A1 Batch10-P1_H03_w2.TIF	153687946	T+Perfenidone	Day 31
856	230203 COL1A1 Batch10-P1_H04_w2.TIF	111384836	T+Rapamycin	Day 31
864	230203 COL1A1 Batch10-P1_H12_w2.TIF	8726983	NC	Day 31

[truncated: 10 more sheets: Figure 6F, Figure 7A, Figure 7B, Figure 8, Figure S3A, Figure S3B, Figure S3C, Figure S15A, Figure S15B, Figure 15C]
